# Supplementary material for: A dataset of blockade, vandalism, and harassment activities for the cause of climate change mitigation
Source: Data Brief. 2024 Mar 19;54:110342. doi: 10.1016/j.dib.2024.110342 (PMC10997888; doi:10.1016/j.dib.2024.110342)
Supplement: Supplementary file 1 [file mmc1.zip]

Archive with 1 entries (1 files):
- Dataset, code, and figures.rar
